# Supplementary material for: Autism spectrum disorder-like behaviors induced by hyper-glutamatergic NMDA receptor signaling through hypo-serotonergic 5-HT1A receptor signaling in the prefrontal cortex in mice exposed to prenatal valproic acid
Source: Neuropsychopharmacology. 2024 Oct 11;50(5):739–50. doi: 10.1038/s41386-024-02004-z (PMC11914464; doi:10.1038/s41386-024-02004-z)
Supplement: Supplementary file 2 — Supplemental Table 2 [file 41386_2024_2004_MOESM2_ESM.xlsx]

## Sheet: Sheet1
Supplymental Table2. Statistical results
Figure	Type of test	Statistical results
Figure.1
A. Body weight	Student’s t-test	t(17) = 3.679, p < 0.01
C. Locomotor activity (60min)	Repeated two-way ANOVA	FVPA(1,204) = 5.114, p < 0.05; FTime(11,204) = 8.211, p < 0.01; FVPA×Time(11,204) = 0.1995, p = 0.997
D. Grooming counts	Student’s t-test	t(17) = 4.294, p < 0.001
E. Grooming time	Student’s t-test	t(17) = 5.245, p < 0.001
F. Locomotor activity (30min)	Student’s t-test	t(17) = 0.7714, p = 0.451
G. Rearing	Student’s t-test	t(17) = 0.4852, p = 0.6337
H. Social interaction test	Student’s t-test	t(17) = 3.125, p < 0.01
I. Novel object recognition test	Student’s t-test	Training: t(17) = 0.2507, p = 0.8050 Test: t(17) = 3.969, p < 0.01.
Figure.2
A. Basal glutamete level	Student’s t-test	t(6) = 2.484, p < 0.05
B. Extracellular glutamate level	Repeated two-way ANOVA	FVPA(1,42) = 0.03535, p = 0.8518; FTime(6,42) = 2.314, p = 0.0509; FVPA×Time(6,42) = 0.3413, p = 0.9110
C. Basal GABA level	Student’s t-test	t(6) = 0.4305, p=0.6819
D. Extracellular GABA level	Repeated two-way ANOVA	FVPA(1,42) =4.571, p < 0.05; FTime(6,42) = 1.273, p = 0.2903; FVPA×Time(6,42) = 1.238, p = 0.3067
E. Protein expression of phosphorylated CaMKII	Student’s t-test	t(10) = 4.185, p < 0.01
F. Protein expression of phosphorylated CREB	Student’s t-test	t(10) = 0.8720, p = 0.4037
G. Protein expression of phosphorylated Akt	Student’s t-test	t(10) = 0.3847, p = 0.7085
I. Protein expression of phosphorylated NR1	Student’s t-test	t(10) = 1.333, p = 0.2120
J. Protein expression of total NR1	Student’s t-test	t(10) = 1.227, p = 0.2478
K. Protein expression of PSD95	Student’s t-test	t(10) = 3.699, p < 0.01
L. Protein expression of VGLUT	Student’s t-test	t(10) = 0.8620, p = 0.4089
M. Protein expression of GLT1	Student’s t-test	t(10) = 0.1112, p = 0.9136
N. Memantine；Grooming counts	Two-way ANOVA	FVPA (1,31) =11.60, p < 0.01; FMEM(1,31) = 29.30, p < 0.001; FVPA×MEM(1,31) = 23.63, p < 0.001
O. Memantine；Grooming time	Two-way ANOVA	FVPA (1,31) = 7.258, p < 0.05; FMEM(1,31) = 35.28, p < 0.001; FVPA×MEM(1,31) = 10.30, p < 0.01
P. Memantine; Social interaction test	Two-way ANOVA	FVPA (1,31) = 5.355, p < 0.05; FMEM(1,31) = 2.492, p = 0.1245; FVPA×MEM(1,31) = 5.299, p < 0.05
Q. Memantine; Novel object recognition test	Two-way ANOVA	Training: two-way ANOVA, FVPA (1,31) = 0.006827, p = 0.9347; FMEM(1,31) = 0.3066, p = 0.5837; FVPA×MEM(1,31) = 0.0004603, p = 0.9830;
		Test: two-way ANOVA, FVPA (1,31) = 4.489, p < 0.05; FMEM(1,31) = 5.687, p < 0.05; FVPA×MEM(1,31) = 4.327, p < 0.05
R. Memantine; Protein expression of phosphorylated CaMKII	Two-way ANOVA	FVPA (1,20) = 13.00, p < 0.01; FMEM(1,20) = 34.57, p < 0.001; FVPA×MEM(1,20) = 5.230, p < 0.05
Figure.3
A. 5-HT in the PFC	Student’s t-test	t(19) = 0.4955, p = 0.6259
B. 5-HIAA in the PFC	Student’s t-test	t(19) = 2.769, p < 0.05
C. The basal level of 5-HT	Student’s t-test	t(6) = 0.5270, p = 0.6171
D. The level of extracellular of 5-HT	Repeated two-way ANOVA	FVPA(1,35) = 7.985, p = 0.0077; FTime(6,35) = 5.668, p < 0.01; FVPA×time(6,35) = 2.579, p < 0.05
E. The mRNA expressions of TPH2	Student’s t-test	PFC: t(18) = 2.039, p = 0.0564; DRN: t(18) = 1.479, p = 0.1563
F. The mRNA expressions of SERT	Student’s t-test	PFC: t(18) = 4.107, p < 0.001; DRN: t(18) = 1.526, p = 0.1444
G. The mRNA expressions of MAO-A	Student’s t-test	PFC: t(18) = 2.821, p < 0.05; DRN: t(18) = 2.354, p < 0.05
H. Extracellular 5-HT levels after FLX administration	Repeated two-way ANOVA	FFLX(1,28) = 8.931, p < 0.01; FTime(6,28) = 0.6387, p = 0.7666; FFLX×Time(6,28) = 1.246, p = 0.3137
I. Extracellular 5-HT levels after MEM administration	Repeated two-way ANOVA	FMEM(1,56) = 0.5387, p = 0.4660; FTime(6,56) = 0.2025 p = 0.9746; FFLX×Time(6,56) = 0.5387, p = 0.4660
J. Fluoxetine; Social interaction test	Two-way ANOVA	FVPA (1,34) = 1.103, p = 0.3010; FFLX(1,34) = 0.7239, p = 0.4008; FVPA×FLX(1,34) = 21.78, p < 0.001
K. Fluoxetine; Novel object recognition test	Two-way ANOVA	Training: FVPA (1,34) = 0.07683, p = 0.7833; FFLX(1,34) = 1.070, p = 0.3082; FVPA×FLX (1,34) = 2.761, p = 0.1058
		Test: FVPA (1,34) = 10.61, p < 0.01; FFLX(1,34) = 2.170, p = 0.1499; FVPA×FLX (1,34) = 8.220, p < 0.01
L. Fluoxetine; Grooming counts	Two-way ANOVA	FVPA (1,34) = 14.43, p < 0.001; FFLX(1,34) = 0.9307, p = 0.3415; FVPA×FLX(1,34) = 0.00611, p = 0.9381
M. Fluoxetine; Grooming time	Two-way ANOVA	FVPA (1,34) = 16.31, p < 0.001; FFLX(1,34) = 0.4010, p = 0.5308; FVPA×FLX(1,34) = 0.001733, p = 0.9670
N. Fluoxetine; Protein expression of phosphorylated CaMKII	Two-way ANOVA	FVPA (1,20) = 13.00, p < 0.05; FFLX(1,20) = 2.990, p = 0.0992; FVPA×FLX(1,20) = 6.073, p < 0.05
Figure.4
C. Optogenetics activation; Social interaction test	Student’s t-test	t(12) = 2.264, p < 0.05
D. Optogenetics activation; Novel object recognition test	Student’s t-test	Training: t(12) = 2.100, p = 0.0576; Test: t(12) = 4.346, p < 0.001
F. Optogenetics activation; Grooming counts	Student’s t-test	t(10) = 1.310, p = 0.2194
G. Optogenetics activation; Grooming time	Student’s t-test	t(10) = 1.042, p = 0.3218
Figure.5
A. WAY; Social interaction test	One-way ANOVA	F(4,34) = 7.848, p < 0.001
B. WAY; Novel object recognition test	One-way ANOVA	Training: F(4,34) = 0.2460, p = 0.9101; Test: F(4,34) = 10.60, p < 0.001
C. WAY；Grooming counts	One-way ANOVA	F(4,34) = 5.681, p < 0.01
D. WAY；Grooming time	One-way ANOVA	F(4,34) = 5.727, p < 0.01
E. WAY; Protein expression of phosphorylated CaMKII	One-way ANOVA	F(4,34) = 3.758, p < 0.05
F. Protein expression of phosphorylated 5-HT1A receptor	Student’s t-test	t(10) = 0.9922, p = 0.3445
H. WAY infusion in the VPA mice: Social interaction test	Student’s t-test	t(8) = 2.488, p < 0.05
I. WAY infusion in the VPA mice: Novel object recognition test	Student’s t-test	Training: t(8) = 1.114, p=0.2976; Test: t(8) = 2.904, p <0.05
J: WAY infusion in the VPA mice: Grooming counts	Student’s t-test	t(8) = 2.035, p =0.0763
K: WAY infusion in the VPA mice: Grooming time	Student’s t-test	t(8) = 0.4545, p =0.6616
L. Tandospirone；Grooming counts	Two-way ANOVA	FVPA (1,31) = 3.668, p = 0.0647; FTAND (1,31) = 0.4931, p = 0.4878; FVPA×Tandospirone (1,31) = 9.784, p < 0.01
M. Tandospirone；Grooming time	Two-way ANOVA	FVPA (1,31) = 0.006302 p = 0.9372; FTAND (1,31) = 0.6507, p = 0.4260; FVPA×TAND (1,31) = 15.66, p < 0.001
N. Tandospirone；Social interaction test	Two-way ANOVA	FVPA (1,31) = 2.642, p = 0.1142; FTAND (1,31) = 2.222, p = 0.1462; FVPA×TAND (1,31) = 5.614, p < 0.05
O. Tandospirone; Novel object recognition test	Two-way ANOVA	Training: FVPA (1,31) = 2.590, p = 0.1177; FTAND (1,31) = 0.08607, p = 0.7712; FVPA×TAND (1,31) = 2.152, p = 0.1524;
		Test: FVPA (1,31) = 2.197, p = 0.1484; FTAND (1,31) = 0.9213, p = 0.3446; FVPA×TAND (1,31) = 13.84, p < 0.01
P. Tandospirone; Protein expression of phosphorylated CaMKII	Two-way ANOVA	FVPA (1,16) = 4.828, p < 0.05; FTAND (1,16) = 1.186, p = 0.2922; FVPA×TAND (1,16) = 0.480, p < 0.01
Supplementary Figure.1.
A. Body weight	Student’s t-test	t(8) = 3.698, p < 0.01
B. Locomotor activity (60min)	Repeated two-way ANOVA	FVPA(1,216) = 0.9135, p = 0.3403; FTime(11,216) = 12.40, p < 0.001; FVPA×Time(11,216) = 1.160, p = 0.3165
C. Grooming counts	Student’s t-test	t(18) =0.6006, p= 0.5556
D. Grooming time	Student’s t-test	t(18) =0.7904, p =0.4396
E. Locomotor activity (30min)	Student’s t-test	t(18) = 0.5350, p = 0.5992
F. Rearing	Student’s t-test	t(18) = 0.6203, p = 0.5429
G. Social interaction test	Student’s t-test	t(18) = 0.9040, p =0.3779
H. Novel object recognition test	Student’s t-test	Training: t(18) = 0.9320, p = 0.3637 Test: t(18) = 0.4018, p = 0.6928
Supplementary Figure.2
A. Y-maze test	Student’s t-test	t(17) =1.956, p =0.0671
B. Open field test	Student’s t-test	Corner zone: t(17) =0.06620, p =0.9480; Center zone: t(17) =1.365, p =0.1899
C. Elevated plus-maze test	Student’s t-test	Open arm: t(17) =0.6576, p=0.5196; Close zone: t(17) =0.6739, p =0.5094
Supplementary Figure.3
A. WAY infusion in the control mice: Social interaction test	Student’s t-test	t(10) =1.055, p =0.3164
B. WAY infusion in the control mice: Novel object recognition test	Student’s t-test	Training: t(10) = 1.446, p = 0.1787 Test: t(10) = 0.1165 p = 0.9095
C. WAY infusion in the control mice: Grooming counts	Student’s t-test	t(10) =1.112, p= 0.2920
D. WAY infusion in the control mice: Grooming time	Student’s t-test	t(10) =1.812, p= 0.1000
